# Supplementary material for: Investigation of Genetic Susceptibility to Blastomycosis Reveals Interleukin-6 as a Potential Susceptibility Locus
Source: mBio. 2019 Jun 18;10(3):e01224-19. doi: 10.1128/mBio.01224-19 (PMC6581865; doi:10.1128/mBio.01224-19)
Supplement: TABLE S1 [file mBio.01224-19-st001.xlsx]

## Sheet: TableS1 Candidate Variants
Supplemental Table S1 -- Candidate Susceptibility Variants
CHROM	POS	ID	REF	ALT	Consequence	SYMBOL	Gene	Feature_type	Feature	BIOTYPE	Existing_variation	VARIANT_CLASS	AF	AFR_AF	AMR_AF	EAS_AF	EUR_AF	SAS_AF	GTEx	CandReg	CandGene	REG	missense	Hmong_AF
1	74058858	rs35181394	CT	C	regulatory_region_variant			RegulatoryFeature	ENSR00000008551	promoter_flanking_region	rs35181394	deletion		NA	NA	NA	NA	NA	NA	NA	NA	TRUE	FALSE	1
1	85811017	rs34721625	AT	A	intron_variant	DDAH1	ENSG00000153904	Transcript	ENST00000284031	protein_coding	rs66784376	deletion		NA	NA	NA	NA	NA	NA	BCL10	NA	FALSE	FALSE	1
1	147728222	rs114005220	A	T	regulatory_region_variant			RegulatoryFeature	ENSR00000254335	CTCF_binding_site	rs2999695	SNV		NA	NA	NA	NA	NA	CellsTransformedfibroblasts-RP6-74O6.6	NA	NA	TRUE	FALSE	1
2	36899292	rs2110880	A	T	regulatory_region_variant			RegulatoryFeature	ENSR00000290460	CTCF_binding_site	rs2110880	SNV		NA	NA	NA	NA	NA	NA	NA	NA	TRUE	FALSE	1
2	72152575	rs908613	T	C	regulatory_region_variant			RegulatoryFeature	ENSR00000118878	open_chromatin_region	rs908613	SNV		NA	NA	NA	NA	NA	NA	NA	NA	TRUE	FALSE	1
2	109029567	rs12470818	C	T	regulatory_region_variant			RegulatoryFeature	ENSR00000121373	open_chromatin_region	rs12470818	SNV	0.2306	0.0023	0.3847	0.8522	0.0109	0.0153	NA	NA	NA	TRUE	FALSE	1
2	190477529	rs7570328	T	G	regulatory_region_variant			RegulatoryFeature	ENSR00000127781	promoter_flanking_region	rs7570328	SNV		NA	NA	NA	NA	NA	NA	NA	NA	TRUE	FALSE	1
2	228617353	rs72537665	A	AT	intergenic_variant						rs72537665	insertion	0.8992	NA	NA	NA	NA	NA	NA	CCL20	NA	FALSE	FALSE	1
2	228618279	rs5839230	T	TTCTC	intergenic_variant						rs5839230	insertion		NA	NA	NA	NA	NA	NA	CCL20	NA	FALSE	FALSE	1
3	194248181	rs10536114	CAAAG	C	regulatory_region_variant			RegulatoryFeature	ENSR00000398865	enhancer	rs10536114	deletion		NA	NA	NA	NA	NA	NA	NA	NA	TRUE	FALSE	1
3	194248186	rs10627191	T	TTCC	regulatory_region_variant			RegulatoryFeature	ENSR00000398865	enhancer	rs10627191	insertion	0.8139	NA	NA	NA	NA	NA	NA	NA	NA	TRUE	FALSE	1
4	74771620	rs189676437	C	T	intergenic_variant						rs112274559	SNV		NA	NA	NA	NA	NA	NA	CXCL1	NA	FALSE	FALSE	1
4	74804846	rs1821623	C	G	non_coding_transcript_exon_variant	HNRNPA1P55	ENSG00000249920	Transcript	ENST00000505935	processed_pseudogene		SNV		NA	NA	NA	NA	NA	WholeBlood-CXCL5	CXCL1	NA	FALSE	FALSE	1
4	74804923	rs6446970	G	T	non_coding_transcript_exon_variant	HNRNPA1P55	ENSG00000249920	Transcript	ENST00000505935	processed_pseudogene		SNV		NA	NA	NA	NA	NA	WholeBlood-PF4V1	CXCL1	NA	FALSE	FALSE	1
4	76822673	rs72095152	CA	C	intron_variant	PPEF2	ENSG00000156194	Transcript	ENST00000286719	protein_coding	rs72095152	deletion		NA	NA	NA	NA	NA	NA	CXCL9	NA	FALSE	FALSE	1
4	76902033	rs4337760	C	G	intron_variant	SDAD1	ENSG00000198301	Transcript	ENST00000356260	protein_coding	rs4337760	SNV		NA	NA	NA	NA	NA	AdiposeSubcutaneous-NAAA,AdiposeVisceralOmentum-NAAA,AdrenalGland-NAAA,ArteryAorta-NAAA,ArteryCoronary-NAAA,ArteryTibial-NAAA,BrainCortex-NAAA,BrainFrontalCortexBA9-NAAA,BrainHippocampus-NAAA,BreastMammaryTissue-NAAA,CellsEBV-transformedlymphocytes-NAAA,CellsTransformedfibroblasts-NAAA,ColonSigmoid-NAAA,ColonTransverse-NAAA,EsophagusGastroesophagealJunction-NAAA,EsophagusMucosa-NAAA,EsophagusMusc…	CXCL9,CXCL11,CXCL10	NA	FALSE	FALSE	1
5	29065948	rs596766	A	G	splice_region_variant&non_coding_transcript_exon_variant	LOC101929645	101929645	Transcript	NR_109948.1	lncRNA	rs596766	SNV	0.397	0.3071	0.3401	0.8244	0.1909	0.3303	NA	NA	NA	TRUE	FALSE	1
5	29114566	rs160304	C	A	regulatory_region_variant			RegulatoryFeature	ENSR00000178911	open_chromatin_region	rs160304	SNV	0.3207	0.1657	0.317	0.7103	0.1899	0.2658	NA	NA	NA	TRUE	FALSE	1
5	29247964	rs10056960	C	T	regulatory_region_variant			RegulatoryFeature	ENSR00000402637	TF_binding_site	rs10056960	SNV	0.7963	0.9864	0.8876	0.3929	0.8917	0.7924	NA	NA	NA	TRUE	FALSE	0
5	49938585	rs35167447	T	C	regulatory_region_variant			RegulatoryFeature	ENSR00000402979	open_chromatin_region	rs35167447	SNV		NA	NA	NA	NA	NA	CellsTransformedfibroblasts-PARP8,NerveTibial-PARP8	NA	NA	TRUE	FALSE	1
5	62697261	rs4364346	G	C	regulatory_region_variant			RegulatoryFeature	ENSR00000315265	CTCF_binding_site	rs4364346	SNV		NA	NA	NA	NA	NA	NA	NA	NA	TRUE	FALSE	1
5	98362934	rs7702841	A	C	regulatory_region_variant			RegulatoryFeature	ENSR00000184561	promoter_flanking_region	rs7702841	SNV		NA	NA	NA	NA	NA	NA	NA	NA	TRUE	FALSE	1
5	141187356	rs71592130	C	A	regulatory_region_variant			RegulatoryFeature	ENSR00000404749	CTCF_binding_site	rs71592130	SNV		NA	NA	NA	NA	NA	NA	NA	NA	TRUE	FALSE	1
5	141187358	rs71592131	C	A	regulatory_region_variant			RegulatoryFeature	ENSR00000404749	CTCF_binding_site	rs71592131	SNV		NA	NA	NA	NA	NA	NA	NA	NA	TRUE	FALSE	1
5	148684526	rs11424607	A	AG	intron_variant	AFAP1L1	ENSG00000157510	Transcript	ENST00000296721	protein_coding	rs11424607	insertion	0.9914	NA	NA	NA	NA	NA	NA	IL17B	NA	FALSE	FALSE	1
5	161751045	rs12651821	G	A	regulatory_region_variant			RegulatoryFeature	ENSR00000405342	open_chromatin_region	rs12651821	SNV		NA	NA	NA	NA	NA	NA	NA	NA	TRUE	FALSE	1
5	179996111	rs6877400	C	T	splice_region_variant&synonymous_variant	CNOT6	ENSG00000113300	Transcript	ENST00000393356	protein_coding	rs6877400	SNV		NA	NA	NA	NA	NA	WholeBlood-SCGB3A1,WholeBlood-FLT4	NA	NA	TRUE	FALSE	1
6	36596412	rs148300846	GCAA	G	regulatory_region_variant			RegulatoryFeature	ENSR00000196240	enhancer	rs148300846	deletion		NA	NA	NA	NA	NA	NA	NA	NA	TRUE	FALSE	1
6	113102269	rs5879169	TA	T	regulatory_region_variant			RegulatoryFeature	ENSR00000322573	CTCF_binding_site	rs5879169	deletion		NA	NA	NA	NA	NA	NA	NA	NA	TRUE	FALSE	1
6	113127425	rs10707507	CA	C	regulatory_region_variant			RegulatoryFeature	ENSR00000201377	open_chromatin_region	rs10707507	deletion		NA	NA	NA	NA	NA	NA	NA	NA	TRUE	FALSE	1
7	22687910	rs2905316	T	C	intron_variant&non_coding_transcript_variant	AC002480.5	ENSG00000225541	Transcript	ENST00000442252	sense_overlapping	rs2905316	SNV	0.4665	0.3162	0.6859	0.0982	0.8111	0.5389	NA	IL6	NA	FALSE	FALSE	0
7	22766246	rs1800796	G	C	intron_variant	IL6	ENSG00000136244	Transcript	ENST00000404625	protein_coding	rs1800796&CR030325	SNV	0.3139	0.1029	0.2954	0.7907	0.0477	0.3947	AdiposeVisceralOmentum-AC073072.5	IL6	NA	FALSE	FALSE	1
7	22766434	rs7802308	T	A	intron_variant	IL6	ENSG00000136244	Transcript	ENST00000404625	protein_coding	rs7802308	SNV	0.4545	0.3759	0.3963	0.8046	0.1909	0.5123	NA	IL6	NA	FALSE	FALSE	1
7	22768219	rs1524107	C	T	intron_variant	IL6	ENSG00000136244	Transcript	ENST00000404625	protein_coding	rs1524107	SNV	0.3083	0.0855	0.2925	0.7877	0.0477	0.3947	AdiposeVisceralOmentum-AC073072.5	IL6	IL6	FALSE	FALSE	1
7	22768249	rs2066992	G	T	intron_variant	IL6	ENSG00000136244	Transcript	ENST00000404625	protein_coding	rs2066992	SNV	0.3081	0.0847	0.2925	0.7877	0.0477	0.3947	AdiposeVisceralOmentum-AC073072.5	IL6	IL6	FALSE	FALSE	1
7	22771738	rs34328912	A	C	downstream_gene_variant	IL6	ENSG00000136244	Transcript	ENST00000404625	protein_coding	rs34328912	SNV	0.3361	0.121	0.2968	0.8313	0.0467	0.4417	NA	IL6	NA	FALSE	FALSE	1
7	22779095	rs77529569	T	C	intergenic_variant						rs77529569	SNV	0.3323	0.0862	0.3112	0.8165	0.0706	0.4499	AdiposeVisceralOmentum-AC073072.5	IL6	NA	FALSE	FALSE	1
7	22796467	rs58524401	A	G	intergenic_variant						rs58524401	SNV	0.3133	0.0567	0.3372	0.7946	0.0547	0.4131	AdiposeVisceralOmentum-AC073072.5,Lung-AC073072.5	IL6	NA	FALSE	FALSE	1
7	22797178	rs4722175	G	A	intergenic_variant						rs4722175	SNV	0.3614	0.2504	0.353	0.7937	0.0447	0.3978	AdiposeVisceralOmentum-AC073072.5,Lung-AC073072.5	IL6	NA	FALSE	FALSE	1
7	22797207	rs73276345	A	G	intergenic_variant						rs73276345	SNV	0.362	0.2519	0.353	0.7937	0.0447	0.3988	AdiposeVisceralOmentum-AC073072.5,Lung-AC073072.5	IL6	NA	FALSE	FALSE	1
7	22797257	rs4722176	A	C	intergenic_variant						rs4722176	SNV	0.3622	0.2519	0.353	0.7946	0.0447	0.3988	AdiposeVisceralOmentum-AC073072.5	IL6	NA	FALSE	FALSE	1
7	22798135	rs9639435	C	T	intergenic_variant						rs9639435	SNV	0.345	0.1914	0.3458	0.7937	0.0447	0.3988	AdiposeVisceralOmentum-AC073072.5,Lung-AC073072.5	IL6	NA	FALSE	FALSE	1
7	22798216	rs9639436	T	C	intergenic_variant						rs9639436	SNV	0.3223	0.1074	0.3372	0.7937	0.0457	0.4008	AdiposeVisceralOmentum-AC073072.5	IL6	NA	FALSE	FALSE	1
7	22799526	rs73276350	A	G	intergenic_variant						rs73276350	SNV	0.3724	0.2897	0.3545	0.7937	0.0457	0.3988	AdiposeVisceralOmentum-AC073072.5,Lung-AC073072.5	IL6	NA	FALSE	FALSE	1
7	22800173	rs9718843	T	C	intergenic_variant						rs9718843	SNV	0.3726	0.2897	0.3545	0.7946	0.0457	0.3988	AdiposeVisceralOmentum-AC073072.5,Lung-AC073072.5	IL6	NA	FALSE	FALSE	1
7	22801643	rs16873264	T	C	intergenic_variant						rs16873264	SNV	0.377	0.3079	0.353	0.7937	0.0457	0.3988	AdiposeVisceralOmentum-AC073072.5,Lung-AC073072.5	IL6	NA	FALSE	FALSE	1
7	22802308	rs17147258	A	G	intergenic_variant						rs17147258	SNV	0.377	0.3079	0.353	0.7937	0.0457	0.3988	AdiposeVisceralOmentum-AC073072.5,Lung-AC073072.5	IL6	NA	FALSE	FALSE	1
7	22802609	rs60518349	A	G	intergenic_variant						rs60518349	SNV	0.372	0.2882	0.353	0.7946	0.0457	0.3988	AdiposeVisceralOmentum-AC073072.5,Lung-AC073072.5	IL6	NA	FALSE	FALSE	1
7	22803560	rs7782803	A	G	intergenic_variant						rs7782803	SNV	0.3778	0.3094	0.353	0.7946	0.0457	0.3998	AdiposeVisceralOmentum-AC073072.5,Lung-AC073072.5	IL6	NA	FALSE	FALSE	1
7	22808584	rs7811237	T	C	downstream_gene_variant	AC073072.7	ENSG00000234513	Transcript	ENST00000447425	processed_pseudogene	rs7811237	SNV	0.3724	0.2897	0.3559	0.7897	0.0457	0.4018	AdiposeVisceralOmentum-AC073072.5,Lung-AC073072.5	IL6	NA	FALSE	FALSE	1
7	22809001	rs11535173	A	G	downstream_gene_variant	AC073072.7	ENSG00000234513	Transcript	ENST00000447425	processed_pseudogene	rs11535173	SNV	0.3648	0.261	0.3516	0.7927	0.0457	0.4018	AdiposeVisceralOmentum-AC073072.5,Lung-AC073072.5	IL6	NA	FALSE	FALSE	1
7	22809909	rs7797812	A	G	downstream_gene_variant	AC073072.7	ENSG00000234513	Transcript	ENST00000447425	processed_pseudogene	rs7797812	SNV	0.3758	0.2988	0.3545	0.7946	0.0467	0.4018	AdiposeVisceralOmentum-AC073072.5,Lung-AC073072.5	IL6	NA	FALSE	FALSE	1
7	22810349	rs199821766	G	GTC	downstream_gene_variant	AC073072.7	ENSG00000234513	Transcript	ENST00000447425	processed_pseudogene	rs199821766	insertion		NA	NA	NA	NA	NA	AdiposeVisceralOmentum-AC073072.5,Lung-AC073072.5	IL6	NA	FALSE	FALSE	1
7	22811124	rs57749711	T	C	downstream_gene_variant	AC073072.7	ENSG00000234513	Transcript	ENST00000447425	processed_pseudogene	rs57749711	SNV	0.3834	0.3109	0.3559	0.8145	0.0467	0.4029	AdiposeVisceralOmentum-AC073072.5,Lung-AC073072.5	IL6	NA	FALSE	FALSE	1
7	22811537	rs56222038	G	A	downstream_gene_variant	AC073072.7	ENSG00000234513	Transcript	ENST00000447425	processed_pseudogene	rs56222038	SNV	0.3662	0.2837	0.3545	0.7788	0.0447	0.3916	AdiposeVisceralOmentum-AC073072.5,Lung-AC073072.5	IL6	NA	FALSE	FALSE	1
7	74178770	.	C	T	downstream_gene_variant	GTF2I	ENSG00000077809	Transcript	ENST00000324896	protein_coding		SNV		NA	NA	NA	NA	NA	NA	NCF1	NA	FALSE	FALSE	1
7	74190385	rs2906281	T	C	intron_variant	NCF1	ENSG00000158517	Transcript	ENST00000289473	protein_coding	rs2906281	SNV		NA	NA	NA	NA	NA	NA	NCF1	NCF1	FALSE	FALSE	1
7	152590992	rs11267496	GACCTCCCAGGGCACCCTGC	G	regulatory_region_variant			RegulatoryFeature	ENSR00000329152	CTCF_binding_site	rs11267496	deletion		NA	NA	NA	NA	NA	NA	NA	NA	TRUE	FALSE	1
7	155711603	rs143821423	A	ATG	regulatory_region_variant			RegulatoryFeature	ENSR00000414592	promoter_flanking_region	rs143821423	insertion		NA	NA	NA	NA	NA	NA	NA	NA	TRUE	FALSE	1
7	155712263	rs11435782	A	AG	regulatory_region_variant			RegulatoryFeature	ENSR00000414592	promoter_flanking_region	rs11435782	insertion		NA	NA	NA	NA	NA	NA	NA	NA	TRUE	FALSE	1
8	11800815	rs376978925	C	CGG	regulatory_region_variant			RegulatoryFeature	ENSR00000329919	CTCF_binding_site	rs71205042	insertion		NA	NA	NA	NA	NA	NA	NA	NA	TRUE	FALSE	1
8	42173437	rs11341138	TC	T	intron_variant	IKBKB	ENSG00000104365	Transcript	ENST00000520810	protein_coding	rs11341138	deletion		NA	NA	NA	NA	NA	NA	IKBKB	IKBKB	FALSE	FALSE	1
9	22342478	rs1329401	G	T	regulatory_region_variant			RegulatoryFeature	ENSR00000234032	open_chromatin_region	rs1329401	SNV		NA	NA	NA	NA	NA	NA	NA	NA	TRUE	FALSE	1
9	120517555	rs1887781	T	C,A	intergenic_variant						rs1887781	SNV		0.0469	0.0908	0	0.1829	0.0982	WholeBlood-TLR4	TLR4	NA	FALSE	FALSE	1
9	132320231	rs1220689	T	C	regulatory_region_variant			RegulatoryFeature	ENSR00000242032	promoter_flanking_region	rs1220689	SNV		NA	NA	NA	NA	NA	NA	NA	NA	TRUE	FALSE	1
10	33443750	rs7905347	T	G	regulatory_region_variant			RegulatoryFeature	ENSR00000026605	open_chromatin_region	rs7905347	SNV	0.52	0.6702	0.4006	0.75	0.1829	0.5112	NA	NA	NA	TRUE	FALSE	1
10	49677673	rs10857576	C	G	intron_variant	ARHGAP22	ENSG00000128805	Transcript	ENST00000417912	protein_coding	rs10857576	SNV	0.2742	0.2186	0.2161	0.6677	0.1193	0.1442	NA	MAPK8	NA	FALSE	FALSE	1
10	91847171	.	T	TCTGATCATCTGGCATTTTGAGTCCTCTCAGAGGTCATGGACGTATGGAGAGAGAAA	regulatory_region_variant			RegulatoryFeature	ENSR00000354929	open_chromatin_region		insertion		NA	NA	NA	NA	NA	NA	NA	NA	TRUE	FALSE	1
11	2199812	rs139294492	C	CGT	regulatory_region_variant			RegulatoryFeature	ENSR00000035906	open_chromatin_region	rs139294492	insertion		NA	NA	NA	NA	NA	NA	NA	NA	TRUE	FALSE	1
11	60894805	rs35976546	CGG	C	3_prime_UTR_variant	CD5	ENSG00000110448	Transcript	ENST00000347785	protein_coding	rs35976546	deletion	0.0012	0.0008	0	0.002	0	0.0031	NA	CD5	CD5	FALSE	FALSE	1
11	60894809	rs372811474	TCC	T	3_prime_UTR_variant	CD5	ENSG00000110448	Transcript	ENST00000347785	protein_coding	rs372811474	deletion		NA	NA	NA	NA	NA	NA	CD5	CD5	FALSE	FALSE	1
11	60924895	rs59854288	T	TAA	intron_variant	VPS37C	ENSG00000167987	Transcript	ENST00000301765	protein_coding	rs59854288	insertion		NA	NA	NA	NA	NA	NA	CD5	NA	FALSE	FALSE	1
11	60924896	rs60905595	C	T	intron_variant	VPS37C	ENSG00000167987	Transcript	ENST00000301765	protein_coding	rs60905595	SNV		NA	NA	NA	NA	NA	AdiposeSubcutaneous-CD5,AdiposeSubcutaneous-VPS37C,ArteryTibial-CD5,BrainCerebellarHemisphere-CD5,BrainCerebellum-CD5,CellsTransformedfibroblasts-VPS37C,ColonSigmoid-CD5,EsophagusGastroesophagealJunction-CD5,EsophagusMuscularis-CD5,MuscleSkeletal-CD5,MuscleSkeletal-VPS37C,NerveTibial-CD5,Ovary-CD5,Pancreas-CD5,Pituitary-CD5,SkinSunExposedLowerleg-CD5,Testis-CD5,Testis-VPS37C	CD5	NA	FALSE	FALSE	1
11	71349696	rs9736743	T	C	regulatory_region_variant			RegulatoryFeature	ENSR00000264757	CTCF_binding_site	rs9736743	SNV		NA	NA	NA	NA	NA	NA	NA	NA	TRUE	FALSE	1
11	104943805	rs61891078	T	C	upstream_gene_variant	CASP1P2	440067	Transcript	NR_131905.1	misc_RNA		SNV		NA	NA	NA	NA	NA	NA	CASP1	NA	FALSE	FALSE	1
12	8615225	rs4883153	T	G	intron_variant	CLEC6A	ENSG00000205846	Transcript	ENST00000382073	protein_coding	rs4883153	SNV		NA	NA	NA	NA	NA	NA	CLEC6A,CLEC4D	CLEC6A	FALSE	FALSE	1
12	53762829	rs71696331	TTTTG	T	regulatory_region_variant			RegulatoryFeature	ENSR00000052181	promoter_flanking_region	rs71696331	deletion		NA	NA	NA	NA	NA	AdiposeSubcutaneous-PRR13,AdiposeSubcutaneous-SP1,AdrenalGland-SP1,ArteryAorta-PRR13,ArteryAorta-SP1,ArteryTibial-PRR13,BreastMammaryTissue-SP1,EsophagusMucosa-ATP5G2,EsophagusMucosa-PRR13,EsophagusMucosa-SP1,EsophagusMuscularis-PRR13,EsophagusMuscularis-SP1,HeartAtrialAppendage-PRR13,HeartLeftVentricle-PRR13,Lung-SP1,NerveTibial-PRR13,NerveTibial-SP1,SkinNotSunExposedSuprapubic-PRR13,SkinSunExpo…	NA	NA	TRUE	FALSE	1
12	56653695	rs61937678	T	C	upstream_gene_variant	ANKRD52	ENSG00000139645	Transcript	ENST00000267116	protein_coding	rs61937678	SNV		NA	NA	NA	NA	NA	ArteryAorta-RP11-977G19.11,ArteryTibial-RP11-977G19.11,NerveTibial-RP11-977G19.11	IL23A	NA	FALSE	FALSE	1
12	56674197	.	TCC	T	intron_variant	CS	ENSG00000062485	Transcript	ENST00000351328	protein_coding	rs10656290	deletion		NA	NA	NA	NA	NA	NA	IL23A	NA	FALSE	FALSE	1
12	56806475	rs60522318	CG	C	downstream_gene_variant	TIMELESS	ENSG00000111602	Transcript	ENST00000553532	protein_coding	rs60522318	deletion		NA	NA	NA	NA	NA	NA	IL23A	NA	FALSE	FALSE	1
12	76731685	rs11297734	GT	G	regulatory_region_variant			RegulatoryFeature	ENSR00000054178	open_chromatin_region	rs11297734	deletion		NA	NA	NA	NA	NA	NA	NA	NA	TRUE	FALSE	1
12	76731688	rs11395230	T	TG	regulatory_region_variant			RegulatoryFeature	ENSR00000054178	open_chromatin_region	rs755115542	insertion		NA	NA	NA	NA	NA	NA	NA	NA	TRUE	FALSE	1
12	89186905	rs71082467	C	CTTCT	regulatory_region_variant			RegulatoryFeature	ENSR00000054977	open_chromatin_region		insertion		NA	NA	NA	NA	NA	NA	NA	NA	TRUE	FALSE	1
12	131249877	rs10695090	G	GTGT	regulatory_region_variant			RegulatoryFeature	ENSR00000059294	open_chromatin_region	rs10695090	insertion		NA	NA	NA	NA	NA	NA	NA	NA	TRUE	FALSE	1
12	131797154	rs80291386	A	G	regulatory_region_variant			RegulatoryFeature	ENSR00000364235	CTCF_binding_site	rs80291386	SNV		NA	NA	NA	NA	NA	NA	NA	NA	TRUE	FALSE	1
13	21180164	rs113225728	A	ATGAT	intron_variant	IFT88	ENSG00000032742	Transcript	ENST00000319980	protein_coding	rs113225728	insertion		NA	NA	NA	NA	NA	NA	IL17D	NA	FALSE	FALSE	1
13	21184243	rs55652116	G	GT	intron_variant	IFT88	ENSG00000032742	Transcript	ENST00000319980	protein_coding	rs55652116	insertion		NA	NA	NA	NA	NA	NA	IL17D	NA	FALSE	FALSE	1
13	21188090	rs56032841	A	ACAGAAAG	intron_variant	IFT88	ENSG00000032742	Transcript	ENST00000319980	protein_coding	rs56032841	insertion	0.9904	NA	NA	NA	NA	NA	NA	IL17D	NA	FALSE	FALSE	1
13	21188091	rs146600840	T	TAGATTAGTGG	intron_variant	IFT88	ENSG00000032742	Transcript	ENST00000319980	protein_coding	rs146600840	insertion	0.9904	NA	NA	NA	NA	NA	NA	IL17D	NA	FALSE	FALSE	1
13	22050882	rs11342762	AT	A	regulatory_region_variant			RegulatoryFeature	ENSR00000059779	promoter_flanking_region	rs11342762	deletion		NA	NA	NA	NA	NA	NA	NA	NA	TRUE	FALSE	1
14	32406979	rs113544208	AGAAT	A	regulatory_region_variant			RegulatoryFeature	ENSR00000067261	enhancer	rs113544208	deletion		NA	NA	NA	NA	NA	NA	NA	NA	TRUE	FALSE	1
14	32459455	rs12589849	G	A	regulatory_region_variant			RegulatoryFeature	ENSR00000067275	open_chromatin_region	rs12589849	SNV	0.2666	0.1422	0.1427	0.6925	0.1769	0.1759	NA	NA	NA	TRUE	FALSE	1
14	32467116	rs17384260	C	T	regulatory_region_variant			RegulatoryFeature	ENSR00000067280	open_chromatin_region	rs17384260	SNV	0.264	0.1165	0.1542	0.6994	0.175	0.184	NA	NA	NA	TRUE	FALSE	1
14	50347155	rs71118813	A	AG	regulatory_region_variant			RegulatoryFeature	ENSR00000068053	enhancer	rs71118813	insertion		NA	NA	NA	NA	NA	NA	NA	NA	TRUE	FALSE	1
14	75697571	rs8014784	C	T	regulatory_region_variant			RegulatoryFeature	ENSR00000070881	enhancer	rs8014784	SNV		NA	NA	NA	NA	NA	NA	FOS	NA	TRUE	FALSE	1
14	101693278	rs58115528	C	CACAGACAGGGGCACCCAGGGACAGGCAGACCCACAGACAGGTGCGCCCAGAGACAGGCAGACCG	regulatory_region_variant			RegulatoryFeature	ENSR00000073238	TF_binding_site		insertion		NA	NA	NA	NA	NA	NA	NA	NA	TRUE	FALSE	1
15	42930891	rs1197550	A	T	splice_region_variant&intron_variant	STARD9	ENSG00000159433	Transcript	ENST00000290607	protein_coding	rs1197550	SNV		NA	NA	NA	NA	NA	ArteryAorta-CDAN1,NerveTibial-CDAN1	NA	NA	TRUE	FALSE	1
15	63767584	rs11636233	C	T	regulatory_region_variant			RegulatoryFeature	ENSR00000077804	promoter_flanking_region	rs11636233	SNV	0.5869	0.5923	0.6239	0.2341	0.8678	0.6278	HeartLeftVentricle-RPS27L,Thyroid-RP11-321G12.1	NA	NA	TRUE	FALSE	0
15	74688066	rs11319688	TG	T	regulatory_region_variant			RegulatoryFeature	ENSR00000079238	promoter_flanking_region	rs11319688	deletion		NA	NA	NA	NA	NA	NA	NA	NA	TRUE	FALSE	1
16	17603013	rs146604800	CTTTG	C	regulatory_region_variant			RegulatoryFeature	ENSR00000084031	open_chromatin_region	rs146604800	deletion		NA	NA	NA	NA	NA	NA	NA	NA	TRUE	FALSE	1
16	17603433	rs66502126	ACT	A	regulatory_region_variant			RegulatoryFeature	ENSR00000084031	open_chromatin_region	rs66502126	deletion		NA	NA	NA	NA	NA	NA	NA	NA	TRUE	FALSE	1
16	50573395	rs372238896	A	AG	regulatory_region_variant			RegulatoryFeature	ENSR00000085792	TF_binding_site	rs74478564	insertion	0.9728	NA	NA	NA	NA	NA	NA	NA	NA	TRUE	FALSE	1
16	88732626	rs61422305	AT	A	upstream_gene_variant	MVD	ENSG00000167508	Transcript	ENST00000301012	protein_coding	rs61422305	deletion		NA	NA	NA	NA	NA	NA	CYBA,IL17C	NA	FALSE	FALSE	1
18	61398142	rs954436	G	C	regulatory_region_variant			RegulatoryFeature	ENSR00000379796	open_chromatin_region	rs954436	SNV		NA	NA	NA	NA	NA	WholeBlood-SERPINB10	NA	NA	TRUE	FALSE	1
18	61398346	rs954434	G	C	regulatory_region_variant			RegulatoryFeature	ENSR00000379796	open_chromatin_region	rs954434	SNV		NA	NA	NA	NA	NA	NA	NA	NA	TRUE	FALSE	1
18	61404123	rs5825527	ATT	A	regulatory_region_variant			RegulatoryFeature	ENSR00000104546	open_chromatin_region	rs5825527	deletion		NA	NA	NA	NA	NA	NA	NA	NA	TRUE	FALSE	1
19	47819269	rs35126686	AT	A	intron_variant	C5AR1	ENSG00000197405	Transcript	ENST00000355085	protein_coding	rs35126686	deletion		NA	NA	NA	NA	NA	NA	C5AR2,C5AR1	C5AR1	FALSE	FALSE	1
20	1411174	rs5839906	G	GT	regulatory_region_variant			RegulatoryFeature	ENSR00000133542	open_chromatin_region	rs5839906	insertion		NA	NA	NA	NA	NA	NA	NA	NA	TRUE	FALSE	1
20	1480341	rs6110226	G	C	regulatory_region_variant			RegulatoryFeature	ENSR00000133556	open_chromatin_region	rs6110226	SNV	0.3143	0.0968	0.2392	0.75	0.1392	0.3926	AdiposeSubcutaneous-SIRPB2,AdrenalGland-SIRPB2,ArteryAorta-SIRPB2,ArteryTibial-SIRPB2,EsophagusMuscularis-SIRPB2,Lung-SIRPB2,Lung-NSFL1C,MuscleSkeletal-SIRPB2,NerveTibial-SIRPB2,SkinSunExposedLowerleg-SIRPB2,Spleen-SIRPB2,Thyroid-SIRPB2,WholeBlood-SIRPB2,WholeBlood-NSFL1C	NA	NA	TRUE	FALSE	1
20	1480519	rs6110228	T	C	regulatory_region_variant			RegulatoryFeature	ENSR00000133556	open_chromatin_region	rs6110228	SNV	0.3151	0.0998	0.2392	0.75	0.1392	0.3926	AdiposeSubcutaneous-SIRPB2,AdrenalGland-SIRPB2,ArteryAorta-SIRPB2,ArteryTibial-SIRPB2,EsophagusMuscularis-SIRPB2,Lung-SIRPB2,Lung-NSFL1C,MuscleSkeletal-SIRPB2,NerveTibial-SIRPB2,SkinSunExposedLowerleg-SIRPB2,Spleen-SIRPB2,Thyroid-SIRPB2,WholeBlood-SIRPB2,WholeBlood-NSFL1C	NA	NA	TRUE	FALSE	1
20	1481050	rs6074715	G	C	regulatory_region_variant			RegulatoryFeature	ENSR00000133556	open_chromatin_region	rs6074715	SNV	0.3153	0.0998	0.2378	0.754	0.1392	0.3906	AdiposeSubcutaneous-SIRPB2,AdrenalGland-SIRPB2,ArteryAorta-SIRPB2,ArteryTibial-SIRPB2,EsophagusMuscularis-SIRPB2,Lung-SIRPB2,Lung-NSFL1C,MuscleSkeletal-SIRPB2,NerveTibial-SIRPB2,SkinSunExposedLowerleg-SIRPB2,Spleen-SIRPB2,Thyroid-SIRPB2,WholeBlood-SIRPB2,WholeBlood-NSFL1C	NA	NA	TRUE	FALSE	1
20	61181107	rs34757757	T	TG	regulatory_region_variant			RegulatoryFeature	ENSR00000391209	CTCF_binding_site	rs34757757	insertion		NA	NA	NA	NA	NA	NA	NA	NA	TRUE	FALSE	1
22	37229179	rs10532081	TACACAC	T,TACACACACAC	regulatory_region_variant			RegulatoryFeature	ENSR00000145900	open_chromatin_region	rs3076353	sequence_alteration		NA	NA	NA	NA	NA	NA	NCF4	NA	TRUE	FALSE	1
