# Supplementary material for: Investigation of Genetic Susceptibility to Blastomycosis Reveals Interleukin-6 as a Potential Susceptibility Locus
Source: mBio. 2019 Jun 18;10(3):e01224-19. doi: 10.1128/mBio.01224-19 (PMC6581865; doi:10.1128/mBio.01224-19)
Supplement: TABLE S2 [file mBio.01224-19-st002.xlsx]

## Sheet: TableS2 Antifungal Genes
Supplemental Table S2 -- Antifungal Immunity Genes
GENE SYMBOL	CHR	START	STOP
JUN	1	59246462	59249785
BCL10	1	85731459	85742587
F3	1	94994731	95007413
CHIA	1	111833473	111863188
FCGR1A	1	149754249	149764074
FCGR2A	1	161475204	161489360
FCGR3A	1	161511550	161520413
NCF2	1	183524696	183560056
PTGS2	1	186640943	186649559
IL10	1	206940947	206945839
NLRP3	1	247579457	247612406
CD207	2	71057342	71062953
ST3GAL5	2	86066270	86116157
IL1R1	2	102686835	102796334
IL1A	2	113531491	113542971
IL1B	2	113587336	113594356
STAT1	2	191833761	191878976
CASP8	2	202098165	202152434
CCL20	2	228678557	228682280
RAF1	3	12625099	12705700
MYD88	3	38179968	38184512
CCR1	3	46243199	46249832
CCR2	3	46395234	46402413
CCR5	3	46411632	46417697
TLR9	3	52255095	52260179
IL17RD	3	57124009	57199403
PTX3	3	157154579	157161417
IL12A	3	159706622	159713806
IL8	4	74606222	74609433
CXCL1	4	74735108	74737019
CXCL2	4	74962753	74964997
CXCL9	4	76922622	76928641
CXCL10	4	76942268	76944689
CXCL11	4	76954839	76957350
NFKB1	4	103422485	103538459
IL2	4	123372625	123377650
TLR2	4	154605440	154627242
TLR3	4	186990308	187006252
F2RL1	5	76114832	76131140
CSF2	5	131409484	131411863
CD14	5	140011312	140013286
IL17B	5	148753829	148758838
IL12B	5	158741790	158757481
TNF	6	2828884	31546112
CD83	6	14117486	14137148
MAPK14	6	35995453	36079013
IL17A	6	52051184	52055436
IL17F	6	52101483	52109298
MAP3K7	6	91223291	91297020
RAC1	7	6414125	6443598
IL6	7	22766765	22771621
NOD1	7	30464142	30518393
NCF1	7	74188308	74203720
CD36	7	80231503	80308593
IKBKB	8	42128819	42190171
LYN	8	56792385	56925006
SYK	9	93564011	93660842
TLR4	9	120466452	120479769
FCN1	9	137801430	137809806
CARD9	9	139258407	139268133
MRC1	10	17851341	18200091
MAPK8	10	49514681	49647402
MBL2	10	54525139	54531460
SFTPD	10	81697495	81708861
TRAF6	11	36505316	36531863
CD5	11	60869929	60895323
CASP1	11	104896236	104905884
IL18	11	112013973	112034840
TIRAP	11	126152981	126164828
PTPN6	12	7055739	7070479
CLEC6A	12	8608590	8630926
CLEC4D	12	8666135	8674960
CLEC7A	12	10269375	10282868
CNTN1	12	41086243	41466213
IRAK4	12	44152746	44183346
IL23A	12	56732662	56734194
IFNG	12	68548549	68553521
IL17D	13	21277481	21297237
IL25	14	23842017	23845612
NFKBIA	14	35870715	35873960
FOS	14	75745480	75748937
PYCARD	16	31212806	31214097
ITGAM	16	31271287	31344213
NOD2	16	50731049	50766987
IL17C	16	88705000	88706882
CYBA	16	88709696	88717492
SCARF1	17	1537151	1549083
CCL2	17	32582295	32584220
CCL7	17	32597234	32599261
CCL5	17	34198495	34207377
CSF3	17	38171613	38174066
SOCS3	17	76352857	76356160
NPTX1	17	78440632	78450404
COLEC12	18	319354	500729
MALT1	18	56338617	56417371
C3	19	6677845	6720662
CD209	19	7804880	7812464
C5AR1	19	47813103	47825327
C5AR2	19	47835403	47845272
CD40	20	44746905	44758384
ITGB2	21	46305867	46348753
IL17RA	22	17565848	17596584
NCF4	22	37257029	37274059
RAC2	22	37621300	37640339
TLR7	X	12885201	12908480
TLR8	X	12924738	12941288
CYBB	X	37639269	37672714
IRAK1	X	153275956	153285342
